# Supplementary material for: Better Alone Than in Bad Company: Trophic Ecology of Co‐Occurring Invasive and Native Crayfish
Source: Ecol Evol. 2025 May 14;15(5):e71385. doi: 10.1002/ece3.71385 (PMC12076067; doi:10.1002/ece3.71385)
Supplement: Supplementary file 1 — Data S1 [file ECE3-15-e71385-s001.zip]

Archive with 14 entries (14 files):
- data.xlsx
- Legend.txt
- macrobenthos.txt
- MixSIAR_consumer_site1.csv
- MixSIAR_consumer_site2.csv
- MixSIAR_consumer_site3.csv
- MixSIAR_discrimination_site1.csv
- MixSIAR_discrimination_site2.csv
- MixSIAR_discrimination_site3.csv
- MixSIAR_sources_site1.csv
- MixSIAR_sources_site2.csv
- MixSIAR_sources_site3.csv
- Siber.csv
- Table S1.docx
