# Supplementary material for: Better Alone Than in Bad Company: Trophic Ecology of Co‐Occurring Invasive and Native Crayfish
Source: Ecol Evol. 2025 May 14;15(5):e71385. doi: 10.1002/ece3.71385 (PMC12076067; doi:10.1002/ece3.71385)
Supplement: Supplementary file 1 — Data S1 [file ECE3-15-e71385-s001.zip › data.xlsx]

## Sheet: data
Identifier	d13C	d15N	%C	%N	C/N	taxon	site	year	sex	age	CL	TL	weight	FCF	HM	gut-Macrophytes	gut-Detritus/CPOM	gut-Inorganic matter	gut-FPOM	gut-Periphyton	giu-Indet. animals	gut-Crayfish	gut-Macroinvertebrates
153	-26.8033	4.68764	46.3825	13.4496	3.44862	WCC	v1	2018	f	adu	35.51	76.04	12.02	2.73387	62.7381	1	1	0	1	0	1	0	1
154	-26.9587	4.40863	45.8489	13.6271	3.36453	WCC	v1	2018	f	adu	35.85	77.63	12.16	2.59923	65.3715	1	1	0	1	0	1	1	1
155	-27.0601	4.17248	45.9202	13.4224	3.42115	WCC	v1	2018	f	adu	33.58	72.44	9.29	2.44388	75.5112	1	1	0	1	0	1	0	1
157	-27.4629	4.71069	46.1083	13.9588	3.30317	WCC	v1	2018	m	juv	29.23	60.65	5.93	2.65804	84.5989	0	0	0	1	0	1	0	0
158	-26.9274	4.52468	45.488	13.1346	3.46322	WCC	v1	2018	m	adu	36.76	76.39	12.26	2.75031	72.9942	1	1	0	1	0	0	0	1
159	-26.9505	4.92459	44.4217	12.5585	3.53718	WCC	v1	2018	m	adu	44.16	89.22	27.27	3.83971	63.6633	1	1	1	1	0	1	0	0
160	-27.3905	4.27588	45.0257	13.8288	3.25594	WCC	v1	2018	m	adu	30.15	63.56	6.65	2.58982	83.7361	1	1	1	1	0	1	0	1
161	-26.9595	4.15036	45.4978	13.5412	3.35995	WCC	v1	2018	f	juv	20.91	42.72	2.1	2.69355	74.9117	1	0	0	1	0	1	1	1
162	-26.0346	4.20685	45.42	14.0962	3.22214	WCC	v1	2018	f	juv	26.39	56.31	5.03	2.81716	78.5605	1	0	0	1	0	1	1	1
163	-27.5459	3.53452	45.1808	13.8624	3.25923	WCC	v1	2018	f	juv	25.07	53.27	3.79	2.50721	74.4154	1	0	0	1	0	1	0	0
164	-27.1233	3.57889	45.1462	13.9098	3.24564	WCC	v1	2018	f	juv	21.5	46.76	2.73	2.67017	76.7442	0	0	1	1	0	1	0	1
165	-26.7189	3.84544	45.7304	14.1414	3.23379	WCC	v1	2018	m	juv	23.33	49.17	2.19	1.84223	77.4194	1	0	0	1	0	0	0	0
166	-26.8937	3.82524	44.7684	13.6656	3.276	WCC	v1	2018	m	juv	20.6	42.7	1.89	2.42761	73.8182	0	0	0	1	0	0	0	1
167	-26.1345	4.13989	45.0683	13.7844	3.26951	WCC	v1	2018	m	juv	20.94	42.96	2.1	2.64866	73.8197	0	1	0	1	0	1	0	0
168	-26.4624	3.60127	44.0877	13.5237	3.26004	WCC	v1	2018	m	juv	25.05	51.86	4.01	2.87506	77.305	1	1	0	1	0	1	0	1
169	-27.2333	4.58829	46.283	13.607	3.4014	WCC	v2	2018	m	adu	30.38	63.66	7.21	2.7947	45.2769	1	1	1	1	0	1	0	1
170	-26.4092	4.93549	45.981	13.5689	3.38871	WCC	v2	2018	f	adu	34.83	75.02	11.48	2.71901	46.0695	1	1	1	1	1	1	0	1
171	-27.8276	4.31719	44.2664	13.2445	3.34223	WCC	v2	2018	f	juv	21.4	47.91	3.02	2.74618	71.174	1	0	1	1	0	0	0	1
172	-28.385	4.41999	44.2565	13.311	3.32482	WCC	v2	2018	f	juv	24.65	50.96	3.54	2.67495	75.1078	1	1	1	1	0	0	1	1
173	-27.9698	4.4479	44.5046	13.8482	3.21374	WCC	v2	2018	f	juv	23.17	48.21	2.61			0	0	1	1	0	1	1	1
174	-27.1115	4.34701	44.8141	13.7397	3.26164	WCC	v2	2018	f	juv	22.23	46.71	2.38			1	1	1	1	1	1	0	1
175	-28.3676	4.39021	45.7032	13.785	3.31544	WCC	v2	2018	m	juv	25.69	52.91	4.2	2.83554	72.5275	1	1	1	1	0	1	0	1
176	-26.6873	4.72317	44.6482	13.6961	3.25993	WCC	v2	2018	m	juv	26.54	55.05	3.97			0	1	1	1	0	1	1	0
177	-27.4597	4.15351	42.8098	12.7139	3.36717	WCC	v2	2018	m	juv	21.91	47.19	2.79	2.65494	69.0104	0	1	1	1	0	1	0	1
178	-27.1241	4.96153	46.0533	13.9348	3.3049	WCC	v2	2018	m	juv	25.19	52.85	3.88	2.62843	71.9583	0	1	0	1	0	1	0	1
179	-27.0161	5.16393	45.7446	13.9137	3.28773	WCC	v2	2018	m	juv	23.43	52.24	3.53			0	1	1	1	0	1	0	1
180	-27.8574	3.73712	45.6744	13.9493	3.27431	SGC	v2	2018	f	juv	19.08	40.55	1.8	2.6996	77.0428	1	1	1	1	0	1	0	1
181	-27.6559	3.60046	44.1252	13.2523	3.32962	SGC	v2	2018	f	juv	29.35	61.47	6.68	2.87599	71.8191	1	1	1	1	0	1	1	1
182	-28.5984	3.47041	45.0214	13.6922	3.28811	SGC	v2	2018	m	juv	18.85	39.6	1.64			1	1	1	1	0	1	0	1
183	-27.2601	3.31571	44.2976	13.4759	3.28717	SGC	v2	2018	m	adu	31.72	68.18	7.84	2.47369	70.08	1	1	0	1	0	1	0	0
184	-28.7216	3.36827	41.9703	12.9512	3.24064	SGC	v2	2018	m	adu	32.47	66.33	7.5	2.56999	69.2066	0	1	1	1	0	1	0	1
185	-27.3695	2.86896	45.2768	13.7692	3.28825	SGC	v2	2018	m	adu	36.26	74.03	9.24			1	1	1	1	0	1	0	1
186	-27.5946	4.65701	46.0967	14.0401	3.28321	SGC	v2	2018	m	adu	35.47	71.04	10.46			1	1	1	1	0	1	0	1
187	-27.7219	4.68032	44.6503	13.6897	3.2616	SGC	v2	2018	m	adu	35.44	73.05	12.77	3.2759	74.3577	1	1	1	1	0	1	0	1
188	-27.4134	3.31727	44.4828	13.8426	3.21347	SGC	v2	2018	m	adu	35.9	72.6	11.71	3.06018	79.5009	1	1	1	1	0	1	1	1
189	-28.1735	4.97322	46.4219	14.1512	3.28041	SGC	v2	2018	m	adu	33.65	69.56	10.71	3.18208	64.6664	1	1	0	1	0	1	1	0
190	-28.3551	3.19654	45.1901	13.7736	3.28093	SGC	v2	2018	f	adu	43.52	87.61	21.42	3.18536	72.1117	1	1	0	1	0	0	0	0
191	-28.2305	3.1343	45.5847	14.056	3.24309	SGC	v2	2018	m	adu	34.56	68.67	10.33	3.19006	78.0316	1	1	1	1	1	1	0	0
192	-27.5385	4.85323	43.4288	13.661	3.17904	SGC	v2	2018	m	adu	40.07	80.77	15.93	3.02319	73.4356	1	1	1	1	0	1	0	1
193	-26.9332	3.39934	44.6557	13.8887	3.21526	SGC	v2	2018	m	adu	43.25	86.58	19.28	2.97067	72.6194	1	1	0	1	0	1	1	1
194	-28.1671	5.47726	44.9859	13.5695	3.31523	SGC	v2	2018	f	adu	41.12	83.9	17.31	2.93097	72.6033	1	1	1	1	0	1	1	1
195	-27.2997	3.19026	45.9596	13.8737	3.3127	SGC	v2	2018	m	adu	32.89	68.98	8.74	2.66282	68.93	1	1	0	1	0	0	0	1
196	-27.6812	4.59204	43.9511	12.8702	3.41495	SGC	v2	2018	m	adu	38.38	79.66	15.05	2.97725	55.5403	1	1	0	1	0	1	1	0
197	-26.6443	4.90431	36.7849	10.7232	3.4304	SGC	v2	2018	f	adu	60.35	126.89	57.62	2.82027	49.4479	1	1	1	1	0	0	0	1
198	-26.8077	3.50697	42.9391	12.9119	3.32556	SGC	v2	2018	m	adu	58.58	116.47	58.59	3.70835	81.0168	1	1	0	1	0	1	0	0
199	-27.535	3.54504	39.1798	11.9381	3.28192	SGC	v2	2018	m	adu	33.47	68.55	9.42	2.92434	70.4737	1	1	0	1	0	1	0	1
200	-27.3614	5.56282	47.0558	14.0713	3.34409	SGC	v2	2018	m	adu	43.43	87.5	20.44	3.0511	64.2354	1	1	1	1	1	1	0	1
201	-25.9946	3.78021	47.9189	14.795	3.23887	SGC	v2	2018	m	adu	50.26	100.8	37.32	3.64385	70.0048	1	1	0	1	0	1	1	0
202	-28.1138	5.47997	46.3264	13.9628	3.31783	SGC	v2	2018	m	adu	33.75	70.58	8.91			1	1	0	1	0	1	0	1
203	-26.4036	3.36798	45.7377	14.0442	3.25669	SGC	v2	2018	m	adu	35.67	72.67	11.06			1	1	0	1	1	1	0	1
204	-26.3667	2.87151	46.247	14.2032	3.25611	SGC	v2	2018	m	adu	37.85	77.64	14.29	3.05334	70.9974	1	1	1	1	0	1	0	1
205	-28.0748	5.59518	45.5872	13.3598	3.41227	SGC	v2	2018	m	adu	39.37	80.08	15.4			1	1	0	1	0	0	0	1
206	-27.5322	3.50001	45.6055	13.9287	3.27421	SGC	v2	2018	m	adu	36.92	75.04	13.07	3.09312	71.475	1	1	1	1	0	1	0	1
207	-28.1757	3.37814	45.0008	13.4863	3.33677	SGC	v2	2018	m	adu	39.12	79.44	17.16	3.42294	67.8649	1	1	1	1	0	1	0	1
208	-27.2078	4.22394	45.6876	13.6453	3.34823	SGC	v2	2018	m	adu	51.54	102.05	46.36	4.36219	71.1032	1	1	0	1	0	1	0	0
209	-26.728	3.41298	46.6599	13.9419	3.34674	SGC	v2	2018	f	adu	32.24	65.72	8.48	2.98747	51.379	1	1	1	1	1	1	0	1
210	-27.3593	4.45591	40.9997	12.3602	3.31707	SGC	v2	2018	f	adu	39.91	82.78	17.76	3.13088	61.2256	1	1	1	1	0	1	1	1
211	-27.8191	3.13112	46.553	14.0594	3.31117	SGC	v2	2018	f	adu	36.33	75.31	11.08			1	1	0	1	0	1	0	1
212	-27.826	3.62992	45.8855	13.9622	3.2864	SGC	v2	2018	f	adu	41.36	83.57	15.56			1	1	1	1	0	1	1	1
213	-27.1908	4.83291	45.5138	13.4472	3.38462	SGC	v2	2018	f	adu	37.08	77.93	15.08	3.1863	53.4561	1	1	1	1	0	1	0	1
214	-28.315	7.04544	46.1408	13.3576	3.45427	SGC	v2	2018	f	adu	34.21	76.11	13.09	2.96903	56.5725	1	1	0	1	0	0	0	0
215	-26.7678	3.59969	45.4108	13.7903	3.29295	SGC	v2	2018	f	adu	38.95	80.97	14.35	2.70321	69.9399	1	1	1	1	1	1	1	1
216	-26.8132	3.62655	45.4334	13.956	3.25549	SGC	v2	2018	f	adu	42.48	87.19	17.07			1	1	1	1	0	1	1	1
217	-27.6657	3.7341	45.1468	13.9867	3.22785	SGC	v2	2018	f	adu	37.42	76.03	12.13	2.75998	54.081	1	1	1	1	0	1	1	1
218	-28.5457	4.24209	45.9702	14.1375	3.25165	SGC	v2	2018	f	adu	39.57	81.31	15.89	2.95592	74.8078	1	1	1	1	0	1	1	1
219	-27.752	6.16415	45.6141	14.3643	3.17552	SGC	v3	2018	f	juv	27.78	56.32	4			1	1	1	1	0	0	0	0
220	-28.4561	5.93622	45.5465	14.212	3.2048	SGC	v3	2018	f	adu	38.67	78.72	13.23	2.71209	71.8939	1	1	0	1	0	0	1	0
221	-26.6931	6.24824	44.2812	13.7538	3.21957	SGC	v3	2018	f	adu	43.93	91.14	20.44	2.69994	64.9696	1	1	0	1	0	0	0	0
222	-27.7186	6.3888	45.0105	14.2801	3.15198	SGC	v3	2018	f	adu	44.69	91.26	17.47			1	1	1	1	0	1	1	1
223	-27.4367	6.46736	48.5646	15.1607	3.20332	SGC	v3	2018	f	adu	45.86	93.9	20.22	2.44222	70.6452	1	1	0	1	0	1	1	1
224	-27.8417	6.70185	42.1318	13.0121	3.2379	SGC	v3	2018	f	adu	44.67	93.38	22.74	2.79273	64.0978	1	1	0	1	0	0	0	0
225	-27.5453	6.5764	45.449	13.8675	3.27737	SGC	v3	2018	f	adu	55.04	110.87	36.47			1	1	0	1	0	1	0	0
226	-27.2676	7.53088	45.7393	13.9555	3.27751	SGC	v3	2018	f	adu	56.47	114.86	31.03			1	1	0	1	1	0	0	0
227	-28.4038	7.52953	44.5345	14.1114	3.15592	SGC	v3	2018	m	adu	47.3	93.78	25.2	3.05541	77.3427	1	1	0	1	0	0	0	0
228	-27.6116	5.52615	41.2826	12.6705	3.25817	SGC	v3	2018	m	adu	52.62	104.39	32.51	2.85786	79.4656	1	1	0	1	0	1	1	0
229	-28.1368	5.57378	41.1625	12.9099	3.18844	SGC	v3	2018	m	adu	54.4	103.08	29.37			1	1	0	1	1	1	0	1
230	-27.7713	7.23278	43.2648	13.5966	3.18204	SGC	v3	2018	f	adu	48.31	100.96	29.96	2.91135	70.625	1	1	0	1	0	0	0	0
231	-28.0479	5.94322	43.7028	13.7027	3.18937	SGC	v3	2018	m	adu	30.51	62.25	6.01			1	1	1	1	0	0	1	1
232	-27.7693	6.4495	45.1553	13.5352	3.33613	SGC	v3	2018	f	adu	50.59	103.59	31.32	2.81753	75.8209	1	1	0	1	0	1	0	0
233	-28.3037	6.53325	44.8597	13.8958	3.22828	SGC	v3	2018	f	adu	38.71	78.93	13.35	2.71491	68.9663	1	1	0	1	0	0	1	1
234	-28.8957	6.01705	43.4335	13.7184	3.16609	SGC	v3	2018	m	adu	34.45	78.66	15.36			1	1	0	1	1	0	0	0
235	-28.3903	5.63862	42.6047	13.214	3.22422	SGC	v3	2018	m	adu	52.49	102.63	29.18	2.69937	74.1564	1	1	0	1	0	0	1	0
236	-27.8198	5.49236	41.0139	12.5839	3.25923	SGC	v3	2018	m	adu	48.26	96.51	25.56	2.84344	79.379	1	1	1	1	0	0	1	0
237	-27.5131	5.92769	43.4564	13.4055	3.2417	SGC	v3	2018	m	adu	51.95	103.9	35.32	3.14901	79.6244	1	1	0	1	0	0	0	0
238	-28.3361	5.78828	44.5897	12.9613	3.44022	SGC	v3	2018	f	adu	48.73	103.08	28.51	2.603	73.5764	1	1	1	1	1	1	1	1
239	-27.8727	5.32478	43.5488	13.4317	3.24224	SGC	v3	2018	m	adu	56.21	108.92	44.33	3.43064	82.3697	1	1	1	1	1	1	0	1
240	-28.0739	5.85515	43.348	12.9787	3.33995	SGC	v3	2018	f	adu	54.84	111.31	35.56			1	0	0	1	0	0	1	0
241	-27.5701	5.91531	43.1006	13.2621	3.24991	SGC	v3	2018	m	adu	55.57	107.18	41.63			1	1	0	1	0	0	0	0
242	-27.8291	5.80336	41.8497	12.3444	3.39018	SGC	v3	2018	m	adu	60.31	115.29	48.7			1	1	0	1	1	1	1	0
243	-28.0802	5.83817	44.5271	13.7488	3.23862	SGC	v3	2018	f	adu	30.17	62.46	5.74	2.35562	78.1065	0	0	0	1	1	1	1	1
244	-28.4235	5.75397	44.011	13.7427	3.2025	SGC	v3	2018	m	adu	41.05	87.92	15.93			1	1	1	1	0	0	1	0
245	-28.2999	6.8912	43.9733	13.3195	3.30142	SGC	v3	2018	f	adu	56.99	114.91	46.2	3.04487	77.4138	1	1	0	1	1	0	0	0
246	-28.6638	5.34653	44.6511	14.153	3.15489	SGC	v3	2018	m	adu	44.05	87.37	20.84			1	1	0	1	0	0	1	0
247	-28.9043	5.89907	43.3507	13.6624	3.17299	SGC	v3	2018	m	adu	56.28	107.38	42.31	3.41722	81.527	1	1	1	1	0	1	1	0
248	-28.1272	6.58849	51.5572	15.8608	3.25062	SGC	v3	2018	f	adu	52.6	107.24	30.44	2.46817	77.2261	1	1	1	1	0	0	0	0
249	-27.9292	5.96831	41.1176	12.9077	3.1855	SGC	v3	2018	m	adu	50.91	97.61	29.89	3.21398	84.3348	1	1	0	1	0	0	0	0
250	-28.0927	6.77432	44.468	13.2734	3.35015	SGC	v3	2018	m	adu	52.57	100.04	30.55			0	1	0	1	0	0	0	0
251	-27.8314	6.1096	42.8672	13.3314	3.21551	SGC	v3	2018	f	juv	29.87	60.78	5.88	2.61876	79.3062	1	1	1	1	1	1	1	1
252	-28.2859	6.07929	43.9491	13.7719	3.19122	SGC	v3	2018	m	juv	29.81	59.95	5.15	2.39023	81.0997	1	1	1	1	1	1	1	1
253	-27.8955	6.45535	44.6447	13.9896	3.19127	SGC	v3	2018	f	juv	29.8	61.19	6.11			1	1	1	1	1	1	1	1
254	-28.5991	6.34952	45.4801	14.1249	3.21986	SGC	v3	2018	f	juv	27.1	57.54	3.9			1	1	1	1	1	1	1	1
255	-27.8498	6.3726	45.0731	13.9886	3.22213	SGC	v3	2018	f	juv	25.45	52.18	3.96	2.7873	78.1362	1	1	1	1	1	1	0	1
256	-28.5306	6.32743	44.9424	13.9966	3.21096	SGC	v3	2018	f	juv	29.82	58.49	6.25	3.12345	84.3352	1	1	1	1	1	0	1	0
257	-28.6178	5.72167	44.6971	13.8805	3.22012	SGC	v3	2018	f	adu	32.12	64.69	7.36	2.71873	76.8116	1	1	1	1	0	1	0	1
258	-28.1371	6.77468	44.4847	13.9369	3.19187	SGC	v3	2018	f	adu	31.95	65.16	8.06	2.91334	74.0058	1	1	1	1	0	1	0	1
259	-29.0825	6.0816	43.3416	13.7035	3.16281	SGC	v3	2018	m	adu	40.29	79.03	14.12	2.86061	76.5328	1	1	1	1	1	1	1	1
260	-27.454	5.22008	42.9321	13.4706	3.18711	SGC	v3	2018	m	adu	41.72	80.4	16.23	3.12284	83.0546	1	1	1	1	1	1	1	1
261	-27.6694	6.14771	45.5414	14.0981	3.23031	SGC	v3	2018	f	adu	51.07	101.27	26.6	2.56117	65.0224	1	1	1	1	1	1	0	1
262	-27.6206	6.10814	45.2431	14.0943	3.21003	SGC	v3	2018	f	adu	44.46	90.4	22.6	3.05917	73.8561	1	1	1	1	1	1	0	1
263	-28.1098	5.70077	45.8013	14.1793	3.23016	SGC	v3	2018	f	adu	47.64	96.84	25.28	2.78364	64.9821	1	1	1	1	1	1	0	1
264	-27.3029	6.08272	44.9594	14.1206	3.18396	SGC	v3	2018	f	adu	52.64	105.75	33.86	2.86316	78.5324	1	1	1	1	1	1	1	0
265	-27.3233	6.35708	44.3576	13.5575	3.27182	SGC	v3	2017	m	adu	41.78	85.01	14.97			1	1	0	1	1	0	1	0
266	-25.7404	6.25426	44.3371	13.6786	3.24136	SGC	v3	2017	m	adu	32.52	66.26	8.47	2.91158	85.133	1	1	1	1	1	0	1	0
267	-26.6203	4.45101	47.2397	14.438	3.2719	SGC	v3	2017	m	adu	46.76	92.17	20.5			1	1	0	1	1	0	0	0
268	-26.9028	5.86066	45.6916	14.2643	3.20322	SGC	v3	2017	m	adu	43.95	88.31	21.97	3.19007	84.1162	1	1	0	1	1	0	0	0
269	-28.298	5.86778	46.9732	14.6004	3.21726	SGC	v3	2017	m	adu	50.42	99.37	32.72			0	1	1	1	0	0	1	0
270	-27.0578	5.87836	43.8315	13.7938	3.17761	SGC	v3	2017	m	adu	42.6	83.87	20.34	3.44771	83.8342	1	1	0	1	1	0	0	0
271	-28.1077	6.09028	46.4333	14.3013	3.24679	SGC	v3	2017	m	adu	38.35	76.15	11.88	2.69034	81.4546	1	1	0	1	1	0	0	0
272	-27.4085	5.65971	45.5751	14.2467	3.199	SGC	v3	2017	m	adu	48.33	96.81	26.45			1	1	0	1	1	0	1	0
273	-27.5017	5.19338	45.9081	14.3492	3.19935	SGC	v3	2017	m	adu	54.3	104.37	34.54			1	1	0	1	0	0	1	0
274	-27.6284	5.82485	45.2875	14.2181	3.18519	SGC	v3	2017	m	adu	58.58	113.67	43.85			1	1	1	1	1	1	0	0
275	-26.7825	5.87222	46.8793	14.4927	3.23468	SGC	v3	2017	m	adu	41.06	84.53	17.59			1	1	0	1	1	0	0	0
276	-28.3297	5.9497	46.4891	14.0119	3.31782	SGC	v3	2017	f	adu	49.67	102.86	28.6			1	1	1	1	1	0	0	0
277	-28.2927	5.6187	47.1031	14.722	3.19951	SGC	v3	2017	m	adu	38.21	75.25	13.01	3.05322	85.4107	1	1	0	1	1	0	1	0
278	-26.5653	5.94095	45.4962	14.3194	3.17725	SGC	v3	2017	f	adu	39.27	79.8	14.85	2.92225	84.9971	0	0	0	0	0	0	1	0
279	-27.4403	5.77574	47.0831	14.6081	3.22309	SGC	v3	2017	f	adu	42.25	84.68	15.17			1	1	0	1	1	0	0	1
280	-27.8179	5.67679	45.4387	14.2161	3.19629	SGC	v3	2017	f	adu	42.25	90.48	19.53	2.6366	81.6505	1	1	0	1	0	0	0	1
281	-27.4557	5.89341	46.4402	14.2211	3.26559	SGC	v3	2017	m	adu	45.53	89.86	22.24			0	1	0	1	0	0	1	0
282	-28.4327	6.70864	46.8446	14.0963	3.3232	SGC	v3	2017	f	adu	40.74	86.4	19.11	2.96292	75.5912	1	1	1	1	1	0	0	0
283	-26.6328	5.27219	46.1302	14.2026	3.24802	SGC	v3	2017	f	adu	51.55	107.22	33.43			0	1	0	1	1	0	0	0
285	-27.7735	5.94892	45.8215	14.1953	3.22793	SGC	v3	2017	f	adu	45.25	92.8	21.8	2.7278	86.1779	1	1	1	1	0	0	0	1
288	-27.3987	4.97994	46.0794	14.3849	3.20333	SGC	v3	2017	m	adu	42.69	87.83	21.02			1	1	1	1	0	0	0	0
289	-26.2492	5.12705	44.6812	13.9186	3.21019	SGC	v3	2017	m	adu	43.41	88.9	20.26			1	0	0	0	0	0	0	0
290	-26.5392	4.67651	46.999	14.647	3.20879	SGC	v3	2017	m	adu	44.67	90.6	22.79	3.0645	83.4065	1	1	0	1	1	0	0	0
292	-27.0371	5.53862	46.6434	14.5803	3.19908	SGC	v3	2017	m	adu	44.08	89.74	22.16	3.06628	85.2867	1	0	0	1	0	1	0	0
295	-27.7588	5.39929	46.7552	14.7729	3.16493	SGC	v3	2017	m	adu	52.91	102.44	34.98	3.25395	87.6242	1	1	0	1	1	0	1	1
296	-27.1207	6.62674	45.4461	14.4636	3.1421	SGC	v3	2017	m	adu	55.24	110.56	53.9			1	1	0	1	1	0	0	0
297	-28.0035	5.16213	44.9758	14.0601	3.19883	SGC	v3	2017	m	adu	62.29	117.9	50.1			1	1	1	1	1	0	1	0
299	-26.845	6.56703	45.5876	13.8508	3.29133	SGC	v3	2017	f	juv	24.6	52.69	3.69	2.52256	89.2894	1	1	0	1	1	0	0	1
304	-26.3017	6.84815	44.6083	13.3016	3.3536	SGC	v3	2017	m	juv	14.43	31.91	0.79			1	0	0	0	0	0	0	0
305	-27.4121	4.95834	45.6482	13.7887	3.31054	SGC	v3	2017	f	juv	14.71	30.05	0.62			0	1	0	1	0	0	0	1
308	-25.4098	6.38502	44.5196	13.5543	3.28453	SGC	v3	2017	f	juv	14.39	29.68	0.61			0	1	0	1	0	0	1	1
309	-26.9611	6.11569	43.9044	13.5149	3.24859	SGC	v3	2017	m	juv	14.96	30.15	0.67			1	1	0	1	1	0	0	1
310	-27.0363	6.26877	44.4931	13.5038	3.29486	SGC	v3	2017	f	juv	14.1	29.74	0.77			1	1	0	1	1	0	0	0
311	-26.1168	6.55772	45.5551	13.9189	3.27289	SGC	v3	2017	f	juv	13.73	28.43	0.51			0	0	0	0	0	0	0	0
312	-26.3488	6.73778	44.4469	13.5848	3.27181	SGC	v3	2017	f	juv	15.46	31.8	0.79			0	1	0	1	1	0	0	0
313	-29.2896	5.76107	43.0541	13.3585	3.22297	SGC	v3	2017	m	juv	13.71	29.7	0.62			1	1	0	1	1	0	0	0
314	-26.2885	4.06846	46.6168	14.1463	3.29534	WCC	v1	2017	m	adu	30.46	63.73	7.85	3.03276	97.1581	1	1	1	1	0	0	0	1
315	-26.9715	4.57399	46.2689	14.0789	3.28641	WCC	v1	2017	m	adu	31.33	65.46	8.55	3.04816	88.7112	1	1	0	1	1	0	0	0
316	-26.515	4.24761	46.4821	14.3241	3.24504	WCC	v1	2017	m	juv	29.52	62.39	8.06			1	1	1	1	0	0	0	0
317	-26.2522	4.34646	46.9598	14.3485	3.27281	WCC	v1	2017	m	adu	30.73	63.59	7.2			1	1	1	1	1	0	0	1
318	-26.7166	4.0869	41.913	12.8448	3.26303	WCC	v1	2017	m	adu	32.66	66.14	7.68	2.65441	74.8148	0	0	0	0	0	0	0	0
319	-26.3685	3.9486	46.9077	14.173	3.30966	WCC	v1	2017	m	adu	30.91	65.88	8.12	2.83985	83.4391	1	1	0	1	1	0	0	0
320	-27.2024	5.14207	45.9049	13.8763	3.30815	WCC	v1	2017	f	adu	43.88	93.25	20.31	2.50474	87.243	0	1	1	1	0	0	0	1
321	-26.3356	4.24494	46.5179	10.5126	4.42497	WCC	v1	2017	m	adu	38.59	79.15	19.24	3.88018	96.3587	1	1	0	1	0	0	0	0
322	-25.6372	4.63311	47.3056	14.0956	3.35606	WCC	v1	2017	m	adu	39.9	82.25	21.61	3.88371	88.2148	1	1	0	1	1	0	0	0
323	-26.5054	4.44714	46.3594	13.8697	3.3425	WCC	v1	2017	m	adu	45.65	94.43	29.9	3.55092	91.2012	1	1	0	1	1	0	0	0
324	-26.9452	4.68537	47.9291	10.9795	4.36533	WCC	v1	2017	m	adu	44.08	88.5	24.05	3.46965	91.396	0	0	0	0	0	0	0	0
325	-25.7494	3.94636	47.0395	14.1402	3.32664	WCC	v1	2017	f	juv	26.2	57.03	4.63	2.49615	80.1333	1	1	0	1	0	0	0	0
326	-27.311	4.64609	44.36	13.1814	3.36535	WCC	v1	2017	f	juv	18.53	38.86	1.26			0	1	0	1	1	0	0	1
327	-27.0522	5.19776	44.8106	13.5232	3.31361	WCC	v1	2017	f	juv	20.39	49.92	1.82			0	0	0	0	0	0	0	0
328	-26.5573	4.50835	45.343	13.8828	3.26612	WCC	v1	2017	m	juv	26.48	54.32	5.3	3.30671	92.3784	1	1	1	1	0	0	0	1
329	-27.4279	4.66689	47.0607	14.31	3.28865	WCC	v1	2017	m	juv	25.5	53.87	4.28	2.73781	92.1189	1	1	0	1	1	0	0	0
330	-26.7262	4.2678	45.8225	13.8465	3.30931	WCC	v1	2017	m	juv	25.23	53.14	4.12	2.74557	83.5467	1	1	0	1	1	0	1	0
331	-26.4837	4.31758	46.6918	14.0878	3.31433	WCC	v1	2017	m	juv	26.43	56.24	5.18			1	1	0	1	1	0	0	0
332	-27.0904	6.35167	44.3483	13.3391	3.32469	SGC	v3	2017	f	juv	12.72	26.67	0.41			1	1	0	1	1	0	0	0
333	-27.7225	7.05263	42.6689	12.8942	3.30915	SGC	v3	2017	m	juv	13.39	29.02	0.5			0	0	0	0	0	0	0	0
334	-26.4437	6.50901	43.5908	13.4399	3.24338	SGC	v3	2017	f	juv	14.91	29.7	0.66			1	1	0	1	1	0	0	0
335	-26.5188	6.65727	43.25	13.032	3.31874	SGC	v3	2017	m	juv	13.56	27.89	0.53			0	0	0	0	0	0	0	1
336	-27.1823	5.76111	44.9175	13.5635	3.31164	SGC	v3	2017	f	juv	13.09	27.6	0.47			0	0	0	0	0	0	0	0
337	-27.2011	6.50736	43.4682	13.1384	3.30849	SGC	v3	2017	m	juv	12.67	28.73	0.62			0	1	1	1	1	0	0	1
338	-27.1916	6.70025	43.344	13.3579	3.24482	SGC	v3	2017	m	juv	13.52	29.68	0.62			0	0	0	0	0	0	0	0
339	-26.8018	6.76088	44.3123	13.7068	3.23286	SGC	v3	2017	f	juv	15.03	31.36	0.76			0	1	0	1	1	0	0	0
340	-27.3581	5.52137	43.6672	13.5061	3.23315	SGC	v3	2017	f	juv	18.03	37.45	1.96			1	1	0	1	1	0	0	0
341	-27.9612	6.51151	42.8823	13.1735	3.2552	SGC	v3	2017	m	juv	20.09	43.69	1.88			1	1	0	1	1	0	1	0
342	-26.0638	6.07154	45.6615	14.2635	3.20128	SGC	v3	2017	m	juv	27.66	56.2	4.39			0	1	1	1	1	0	0	0
400	-25.8348	6.73744	44.1032	13.7072	3.21753	SGC	v3	2018	m	juv	19.98	40.88	1.69	2.47374	83.5714	1	1	1	1	1	1	1	1
401	-27.8768	6.12479	45.1269	13.8585	3.25626	SGC	v3	2017	f	adu	54.09	112.22	39.72	2.8106	81.7519	1	1	0	1	1	0	0	0
