# Supplementary material for: Better Alone Than in Bad Company: Trophic Ecology of Co‐Occurring Invasive and Native Crayfish
Source: Ecol Evol. 2025 May 14;15(5):e71385. doi: 10.1002/ece3.71385 (PMC12076067; doi:10.1002/ece3.71385)
Supplement: Supplementary file 1 — Data S1 [file ECE3-15-e71385-s001.zip › Legend.txt]

Legend:

Sympatry_siber.csv
iso1 = Cc
iso2 = Tp
group = 1 (WCC-Allo17), 2 (SGC-Allo17), 3 (WCC-Allo18), 4 (WCC-Symp18), 5 (SGC-Symp18), 6 (SGC-Allo18)
community = 1 (WCC), 2 (SGC)

data.xls
Identifier = # crayfish
CL = cephalothorax length (mm)
TL = total length (mm)
weight = crayfish weight (g)
FCF = Fulton Condition Factor
HM = Hepatopancreas moisture content
Macrophytes = occurrence (1) or absence (0) of the food item
Detritus/CPOM = occurrence (1) or absence (0) of the food item
Inorganic matter = occurrence (1) or absence (0) of the food item
FPOM = occurrence (1) or absence (0) of the food item
Periphyton = occurrence (1) or absence (0) of the food item
Indet. animals = occurrence (1) or absence (0) of the food item
Crayfish = occurrence (1) or absence (0) of the food item
Macroinvertebrates = occurrence (1) or absence (0) of the food item


macrobenthos.txt
site = study sites
n tot ind = total number of macroinvertebrates
Shannon = Shannon diversity index
