# Supplementary material for: Better Alone Than in Bad Company: Trophic Ecology of Co‐Occurring Invasive and Native Crayfish
Source: Ecol Evol. 2025 May 14;15(5):e71385. doi: 10.1002/ece3.71385 (PMC12076067; doi:10.1002/ece3.71385)
Supplement: Supplementary file 1 — Data S1 [file ECE3-15-e71385-s001.zip › macrobenthos.txt]

site	n tot ind	Shannon
V1-17	84	2.61
V1-17	108	2.639
V1-17	69	2.798
V1-18	89	2.497
V1-18	74	2.495
V1-18	62	2.712
V2-18	71	2.289
V2-18	81	2.492
V2-18	79	2.63
V3-17	59	1.693
V3-17	69	1.848
V3-17	81	1.497
V3-18	97	2.382
V3-18	80	2.01
V3-18	76	2.138
