# Supplementary material for: Better Alone Than in Bad Company: Trophic Ecology of Co‐Occurring Invasive and Native Crayfish
Source: Ecol Evol. 2025 May 14;15(5):e71385. doi: 10.1002/ece3.71385 (PMC12076067; doi:10.1002/ece3.71385)
Supplement: Supplementary file 1 — Data S1 [file ECE3-15-e71385-s001.zip › MixSIAR_consumer_site1.csv]

Specie	d13C	d15N
Aallo17	-27.20	5.14
Aallo18	-26.80	4.69
Aallo18	-26.96	4.41
Aallo18	-27.06	4.17
Aallo18	-27.46	4.71
Aallo18	-26.93	4.52
Aallo18	-26.95	4.92
Aallo18	-27.39	4.28
Aallo18	-26.96	4.15
Aallo18	-26.03	4.21
Aallo18	-27.55	3.53
Aallo18	-27.12	3.58
Aallo18	-26.72	3.85
Aallo18	-26.89	3.83
Aallo18	-26.13	4.14
Aallo18	-26.46	3.60
Aallo17	-26.97	4.57
Aallo17	-26.51	4.25
Aallo17	-26.25	4.35
Aallo17	-26.72	4.09
Aallo17	-26.37	3.95
Aallo17	-26.34	4.24
Aallo17	-25.64	4.63
Aallo17	-26.51	4.45
Aallo17	-26.95	4.69
Aallo17	-25.75	3.95
Aallo17	-27.31	4.65
Aallo17	-27.05	5.20
Aallo17	-26.56	4.51
Aallo17	-27.43	4.67
Aallo17	-26.73	4.27
Aallo17	-26.48	4.32
Aallo17	-26.29	4.07
