# Supplementary material for: Better Alone Than in Bad Company: Trophic Ecology of Co‐Occurring Invasive and Native Crayfish
Source: Ecol Evol. 2025 May 14;15(5):e71385. doi: 10.1002/ece3.71385 (PMC12076067; doi:10.1002/ece3.71385)
Supplement: Supplementary file 1 — Data S1 [file ECE3-15-e71385-s001.zip › MixSIAR_consumer_site2.csv]

Specie	d13C	d15N
Asymp18	-27.23	4.59
Asymp18	-26.41	4.94
Asymp18	-27.83	4.32
Asymp18	-28.38	4.42
Asymp18	-27.97	4.45
Asymp18	-27.11	4.35
Asymp18	-28.37	4.39
Asymp18	-27.12	4.96
Asymp18	-27.02	5.16
Psymp18	-27.86	3.74
Psymp18	-27.66	3.60
Psymp18	-28.60	3.47
Psymp18	-27.26	3.32
Psymp18	-28.72	3.37
Psymp18	-27.37	2.87
Psymp18	-27.59	4.66
Psymp18	-27.72	4.68
Psymp18	-27.41	3.32
Psymp18	-28.17	4.97
Psymp18	-28.36	3.20
Psymp18	-28.23	3.13
Psymp18	-27.54	4.85
Psymp18	-26.93	3.40
Psymp18	-28.17	5.48
Psymp18	-27.30	3.19
Psymp18	-27.68	4.59
Psymp18	-26.64	4.90
Psymp18	-26.81	3.51
Psymp18	-27.54	3.55
Psymp18	-27.36	5.56
Psymp18	-25.99	3.78
Psymp18	-28.11	5.48
Psymp18	-26.40	3.37
Psymp18	-26.37	2.87
Psymp18	-28.07	5.60
Psymp18	-27.53	3.50
Psymp18	-28.18	3.38
Psymp18	-27.21	4.22
Psymp18	-26.73	3.41
Psymp18	-27.36	4.46
Psymp18	-27.82	3.13
Psymp18	-27.83	3.63
Psymp18	-27.19	4.83
Psymp18	-28.32	7.05
Psymp18	-26.77	3.60
Psymp18	-26.81	3.63
Psymp18	-27.67	3.73
Psymp18	-28.55	4.24
Asymp18	-26.69	4.72
Asymp18	-27.46	4.15
