# Supplementary material for: Better Alone Than in Bad Company: Trophic Ecology of Co‐Occurring Invasive and Native Crayfish
Source: Ecol Evol. 2025 May 14;15(5):e71385. doi: 10.1002/ece3.71385 (PMC12076067; doi:10.1002/ece3.71385)
Supplement: Supplementary file 1 — Data S1 [file ECE3-15-e71385-s001.zip › MixSIAR_consumer_site3.csv]

Specie	d13C	d15N
Pallo17	-27.88	6.12
Pallo17	-27.32	6.36
Pallo17	-25.74	6.25
Pallo17	-26.62	4.45
Pallo17	-26.90	5.86
Pallo17	-28.30	5.87
Pallo17	-27.06	5.88
Pallo17	-28.11	6.09
Pallo17	-27.41	5.66
Pallo17	-27.50	5.19
Pallo17	-27.63	5.82
Pallo17	-26.78	5.87
Pallo17	-28.33	5.95
Pallo17	-28.29	5.62
Pallo17	-26.57	5.94
Pallo17	-27.44	5.78
Pallo17	-27.82	5.68
Pallo17	-27.46	5.89
Pallo17	-28.43	6.71
Pallo17	-26.63	5.27
Pallo17	-27.77	5.95
Pallo17	-27.40	4.98
Pallo17	-26.25	5.13
Pallo17	-26.54	4.68
Pallo17	-27.04	5.54
Pallo17	-27.76	5.40
Pallo17	-27.12	6.63
Pallo17	-28.00	5.16
Pallo17	-26.85	6.57
Pallo17	-26.30	6.85
Pallo17	-27.41	4.96
Pallo17	-25.41	6.39
Pallo17	-26.96	6.12
Pallo17	-27.04	6.27
Pallo17	-26.12	6.56
Pallo17	-26.35	6.74
Pallo17	-27.09	6.35
Pallo17	-27.72	7.05
Pallo17	-26.44	6.51
Pallo17	-26.52	6.66
Pallo17	-27.18	5.76
Pallo17	-27.20	6.51
Pallo17	-27.19	6.70
Pallo17	-26.80	6.76
Pallo17	-27.36	5.52
Pallo17	-27.96	6.51
Pallo17	-26.06	6.07
Pallo18	-27.75	6.16
Pallo18	-28.46	5.94
Pallo18	-26.69	6.25
Pallo18	-27.72	6.39
Pallo18	-27.44	6.47
Pallo18	-27.84	6.70
Pallo18	-27.55	6.58
Pallo18	-27.27	7.53
Pallo18	-28.40	7.53
Pallo18	-27.77	7.23
Pallo18	-28.05	5.94
Pallo18	-27.77	6.45
Pallo18	-28.30	6.53
Pallo18	-28.90	6.02
Pallo18	-28.39	5.64
Pallo18	-27.82	5.49
Pallo18	-27.51	5.93
Pallo18	-28.34	5.79
Pallo18	-27.87	5.32
Pallo18	-28.07	5.86
Pallo18	-27.57	5.92
Pallo18	-27.83	5.80
Pallo18	-28.08	5.84
Pallo18	-28.42	5.75
Pallo18	-28.30	6.89
Pallo18	-28.66	5.35
Pallo18	-28.90	5.90
Pallo18	-28.13	6.59
Pallo18	-27.93	5.97
Pallo18	-28.09	6.77
Pallo18	-27.83	6.11
Pallo18	-28.29	6.08
Pallo18	-27.90	6.46
Pallo18	-28.60	6.35
Pallo18	-27.85	6.37
Pallo18	-28.53	6.33
Pallo18	-28.62	5.72
Pallo18	-28.14	6.77
Pallo18	-29.08	6.08
Pallo18	-27.45	5.22
Pallo18	-27.67	6.15
Pallo18	-27.62	6.11
Pallo18	-28.11	5.70
Pallo18	-27.30	6.08
Pallo18	-25.83	6.74
Pallo18	-27.61	5.53
Pallo18	-28.14	5.57
