# Supplementary material for: Better Alone Than in Bad Company: Trophic Ecology of Co‐Occurring Invasive and Native Crayfish
Source: Ecol Evol. 2025 May 14;15(5):e71385. doi: 10.1002/ece3.71385 (PMC12076067; doi:10.1002/ece3.71385)
Supplement: Supplementary file 1 — Data S1 [file ECE3-15-e71385-s001.zip › MixSIAR_discrimination_site1.csv]

Source	Meand13C	SDd13C	Meand15N	SDd15N
Detritus	0.4	0.28	2.4	0.42
Macrophytes	0.4	0.28	2.4	0.42
Periphyton	0.4	0.28	2.4	0.42
Macroinvertebrates	0.1	2.2	2.6	2.0
Juvenile crayfish	0.1	2.2	2.6	2.0
Predators	0.1	2.2	2.6	2.0
