# Supplementary material for: Better Alone Than in Bad Company: Trophic Ecology of Co‐Occurring Invasive and Native Crayfish
Source: Ecol Evol. 2025 May 14;15(5):e71385. doi: 10.1002/ece3.71385 (PMC12076067; doi:10.1002/ece3.71385)
Supplement: Supplementary file 1 — Data S1 [file ECE3-15-e71385-s001.zip › MixSIAR_sources_site1.csv]

Source	Meand13C	SDd13C	Meand15N	SDd15N	Concd13C	Concd15N	n
Detritus	-29.79	0.52	-2.42	0.29	39.54	2.67	6
Macrophytes	-34.96	2.69	-2.79	1.39	29.07	1.87	6
Periphyton	-29.73	1.53	-1.26	0.71	13.63	1.32	6
Macroinvertebrates	-29.59	1.72	1.69	0.98	47.43	9.45	28
Juvenile crayfish	-26.77	0.51	4.20	0.44	45.57	13.87	17
Predators	-28.33	0.79	3.70	1.16	48.81	10.64	7
