# Supplementary material for: Better Alone Than in Bad Company: Trophic Ecology of Co‐Occurring Invasive and Native Crayfish
Source: Ecol Evol. 2025 May 14;15(5):e71385. doi: 10.1002/ece3.71385 (PMC12076067; doi:10.1002/ece3.71385)
Supplement: Supplementary file 1 — Data S1 [file ECE3-15-e71385-s001.zip › MixSIAR_sources_site2.csv]

Source	Meand13C	SDd13C	Meand15N	SDd15N	Concd13C	Concd15N	n
Detritus	-30.40	0.16	-2.56	0.43	44.80	2.75	3
Macrophytes	-35.70	1.00	-3.80	0.35	28.76	1.86	3
Periphyton	-31.16	0.15	-1.60	0.41	16.97	1.59	3
Macroinvertebrates	-29.42	1.592602737	1.47	0.794555301	49.04	10.46	14
Juvenile crayfish	-27.67	0.581458079	4.31	0.493659765	44.80	13.59	12
Predators	-27.98	0.35	3.21	0.29	45.70	10.88	6
