# Supplementary material for: Better Alone Than in Bad Company: Trophic Ecology of Co‐Occurring Invasive and Native Crayfish
Source: Ecol Evol. 2025 May 14;15(5):e71385. doi: 10.1002/ece3.71385 (PMC12076067; doi:10.1002/ece3.71385)
Supplement: Supplementary file 1 — Data S1 [file ECE3-15-e71385-s001.zip › MixSIAR_sources_site3.csv]

Source	Meand13C	SDd13C	Meand15N	SDd15N	Concd13C	Concd15N	n
Detritus	-29.42	0.538510711	-2.73	0.495184284	43.36	1.62	6
Macrophytes	-29.54	0.88	1.57	1.23	36.71	1.49	6
Periphyton	-27.55	1.878094081	1.18	0.735523581	14.67	1.14	6
Macroinvertebrates	-30.11	2.54	3.38	1.19	49.87	9.03	15
Juvenile crayfish	-27.21	0.892124802	6.33	0.431638685	44.31	13.61	28
Predators	-28.33	2.025256382	5.98	1.102666008	49.85	11.13	15
