# Supplementary material for: Better Alone Than in Bad Company: Trophic Ecology of Co‐Occurring Invasive and Native Crayfish
Source: Ecol Evol. 2025 May 14;15(5):e71385. doi: 10.1002/ece3.71385 (PMC12076067; doi:10.1002/ece3.71385)
Supplement: Supplementary file 1 — Data S1 [file ECE3-15-e71385-s001.zip › Siber.csv]

iso1	iso2	group	community
0.38	2.98	1	1
0.43	2.76	1	1
0.52	2.64	1	1
0.57	2.68	1	1
0.48	2.58	1	1
0.55	2.52	1	1
0.55	2.64	1	1
0.69	2.79	1	1
0.52	2.71	1	1
0.43	2.81	1	1
0.67	2.52	1	1
0.36	2.79	1	1
0.41	3.00	1	1
0.51	2.74	1	1
0.34	2.80	1	1
0.47	2.65	1	1
0.52	2.66	1	1
0.56	2.57	1	1
0.25	3.36	2	2
0.36	3.45	2	2
0.67	3.41	2	2
0.50	2.72	2	2
0.44	3.26	2	2
0.16	3.26	2	2
0.41	3.26	2	2
0.20	3.35	2	2
0.34	3.18	2	2
0.32	3.00	2	2
0.30	3.24	2	2
0.46	3.26	2	2
0.16	3.29	2	2
0.16	3.16	2	2
0.51	3.29	2	2
0.33	3.22	2	2
0.26	3.19	2	2
0.33	3.27	2	2
0.14	3.58	2	2
0.49	3.03	2	2
0.27	3.29	2	2
0.34	2.92	2	2
0.57	2.98	2	2
0.51	2.80	2	2
0.41	3.13	2	2
0.27	3.08	2	2
0.40	3.55	2	2
0.22	2.99	2	2
0.45	3.53	2	2
0.56	3.64	2	2
0.34	2.91	2	2
0.74	3.46	2	2
0.43	3.36	2	2
0.41	3.41	2	2
0.59	3.53	2	2
0.55	3.59	2	2
0.40	3.45	2	2
0.28	3.72	2	2
0.53	3.51	2	2
0.52	3.56	2	2
0.38	3.22	2	2
0.38	3.51	2	2
0.38	3.58	2	2
0.46	3.60	2	2
0.35	3.13	2	2
0.23	3.51	2	2
0.61	3.34	2	2
-0.03	3.22	2	2
0.46	2.81	3	1
0.43	2.70	3	1
0.41	2.61	3	1
0.33	2.82	3	1
0.43	2.74	3	1
0.43	2.90	3	1
0.34	2.65	3	1
0.43	2.60	3	1
0.61	2.62	3	1
0.31	2.36	3	1
0.40	2.38	3	1
0.48	2.48	3	1
0.44	2.47	3	1
0.59	2.60	3	1
0.53	2.39	3	1
0.37	2.77	4	1
0.54	2.90	4	1
0.26	2.66	4	1
0.15	2.70	4	1
0.23	2.71	4	1
0.40	2.68	4	1
0.15	2.69	4	1
0.40	2.91	4	1
0.42	2.99	4	1
0.48	2.82	4	1
0.33	2.60	4	1
0.25	2.44	5	2
0.29	2.39	5	2
0.10	2.34	5	2
0.37	2.28	5	2
0.08	2.30	5	2
0.35	2.11	5	2
0.30	2.79	5	2
0.28	2.80	5	2
0.34	2.28	5	2
0.19	2.92	5	2
0.15	2.23	5	2
0.18	2.21	5	2
0.31	2.87	5	2
0.43	2.31	5	2
0.19	3.11	5	2
0.36	2.23	5	2
0.28	2.77	5	2
0.49	2.89	5	2
0.46	2.35	5	2
0.31	2.37	5	2
0.35	3.14	5	2
0.62	2.46	5	2
0.20	3.11	5	2
0.54	2.30	5	2
0.55	2.11	5	2
0.21	3.16	5	2
0.31	2.35	5	2
0.19	2.30	5	2
0.38	2.63	5	2
0.47	2.32	5	2
0.35	2.72	5	2
0.26	2.21	5	2
0.26	2.40	5	2
0.38	2.86	5	2
0.16	3.71	5	2
0.47	2.39	5	2
0.46	2.40	5	2
0.29	2.44	5	2
0.11	2.64	5	2
0.27	3.37	6	2
0.13	3.29	6	2
0.48	3.41	6	2
0.28	3.46	6	2
0.33	3.49	6	2
0.25	3.58	6	2
0.31	3.53	6	2
0.37	3.90	6	2
0.14	3.90	6	2
0.27	3.79	6	2
0.21	3.29	6	2
0.27	3.48	6	2
0.16	3.52	6	2
0.04	3.32	6	2
0.14	3.17	6	2
0.26	3.12	6	2
0.32	3.28	6	2
0.16	3.23	6	2
0.25	3.05	6	2
0.21	3.26	6	2
0.31	3.28	6	2
0.26	3.24	6	2
0.21	3.25	6	2
0.14	3.22	6	2
0.16	3.65	6	2
0.09	3.06	6	2
0.04	3.27	6	2
0.20	3.54	6	2
0.24	3.30	6	2
0.20	3.61	6	2
0.26	3.35	6	2
0.17	3.34	6	2
0.24	3.49	6	2
0.10	3.45	6	2
0.25	3.45	6	2
0.12	3.44	6	2
0.10	3.20	6	2
0.19	3.61	6	2
0.01	3.34	6	2
0.33	3.01	6	2
0.29	3.37	6	2
0.30	3.35	6	2
0.20	3.20	6	2
0.36	3.34	6	2
0.65	3.59	6	2
0.30	3.13	6	2
0.19	3.15	6	2
